# Supplementary material for: Strain-Level Variation and Diverse Host Bacterial Responses in Episymbiotic Saccharibacteria
Source: mSystems. 2022 Mar 28;7(2):e01488-21. doi: 10.1128/msystems.01488-21 (PMC9040727; doi:10.1128/msystems.01488-21)
Supplement: TABLE S1 [file msystems.01488-21-st001.xlsx]

## Sheet: Sheet1
Table S1. List of basibionts and their growth conditions.
Host ID	Sample origin	HMT	Species	Strain source	Media used	Gas and temperature conditions
JN001	healthy donor's saliva	169	Actinomyces sp.	this study	BHI	microaerophilic
JN002	healthy donor's saliva	169	Actinomyces sp.	this study	BHI	microaerophilic
JN003	healthy donor's saliva	181	Schaalia lingnae	this study	BHI	microaerophilic
JN004	healthy donor's saliva	169	Actinomyces sp.	this study	BHI	microaerophilic
JN005	healthy donor's saliva	175	Actinomyces sp.	this study	BHI	microaerophilic
JN006	healthy donor's saliva	180	Schaalia sp.	this study	BHI	microaerophilic
JN007	healthy donor's saliva	180	Schaalia sp.	this study	BHI	microaerophilic
JN008	healthy donor's saliva	180	Schaalia sp.	this study	BHI	microaerophilic
JN009	healthy donor's saliva	180	Schaalia sp.	this study	BHI	microaerophilic
JN010	healthy donor's saliva	172	Schaalia sp.	this study	BHI	microaerophilic
JN011	healthy donor's saliva	180	Schaalia sp.	this study	BHI	microaerophilic
JN012	healthy donor's saliva	180	Schaalia sp.	this study	BHI	microaerophilic
JN013	healthy donor's saliva	180	Schaalia sp.	this study	BHI	microaerophilic
JN014	healthy donor's saliva	180	Schaalia sp.	this study	BHI	microaerophilic
JN015	healthy donor's saliva	180	Schaalia sp.	this study	BHI	microaerophilic
JN016	healthy donor's saliva	180	Schaalia sp.	this study	BHI	microaerophilic
JN017	healthy donor's saliva	180	Schaalia sp.	this study	BHI	microaerophilic
JN018	healthy donor's saliva	169	Actinomyces sp.	this study	BHI	microaerophilic
JN019	healthy donor's saliva	180	Schaalia sp.	this study	BHI	microaerophilic
JN020	healthy donor's saliva	180	Schaalia sp.	this study	BHI	microaerophilic
JN021	healthy donor's saliva	175	Actinomyces sp.	this study	BHI	microaerophilic
JN022	healthy donor's saliva	175	Actinomyces sp.	this study	BHI	microaerophilic
JN023	healthy donor's saliva	172	Schaalia sp.	this study	BHI	microaerophilic
JN024	healthy donor's saliva	180	Schaalia sp.	this study	BHI	microaerophilic
JN025	healthy donor's saliva	180	Schaalia sp.	this study	BHI	microaerophilic
JN026	healthy donor's saliva	180	Schaalia sp.	this study	BHI	microaerophilic
JN027	healthy donor's saliva	180	Schaalia sp.	this study	BHI	microaerophilic
JN028	healthy donor's saliva	175	Actinomyces sp.	this study	BHI	microaerophilic
JN029	healthy donor's saliva	180	Schaalia sp.	this study	BHI	microaerophilic
JN030	healthy donor's saliva	180	Schaalia sp.	this study	BHI	anaerobic
JN031	healthy donor's saliva	180	Schaalia sp.	this study	BHI	anaerobic
JN033	healthy donor's saliva	180	Schaalia sp.	this study	BHI	anaerobic
JN034	healthy donor's saliva	172	Schaalia sp.	this study	BHI	anaerobic
JN036	healthy donor's saliva	849	Actinomyces johnsonii	this study	BHI	anaerobic
JN037	healthy donor's saliva	180	Schaalia sp.	this study	BHI	anaerobic
JN041	healthy donor's saliva	866	Actinomyces graevenitzii	this study	BHI	anaerobic
JN043	healthy donor's saliva	180	Schaalia sp.	this study	BHI	anaerobic
JN045	healthy donor's saliva	180	Schaalia sp.	this study	BHI	anaerobic
JN047	healthy donor's saliva	171	Actinomyces sp.	this study	BHI	anaerobic
JN048	healthy donor's saliva	866	Actinomyces graevenitzii	this study	BHI	anaerobic
JN049	healthy donor's saliva	893	Actinomyces oris	this study	BHI	anaerobic
XH001	Frozen stock	701	Schlaalia odontolytica	He et al. 2015	BHI	microaerophilic
w712	Frozen stock	671	Schlaalia meyeri	Forsyth Institute Strain collection	BHI	microaerophilic
F0384	Frozen stock	175	Actinomyces sp.	Forsyth Institute Strain collection	BHI	microaerophilic
CC	Frozen stock	N/A	Cellulosimicrobium cellulans	Forsyth Institute Strain collection	BHI	microaerophilic
F0310	Frozen stock	180	Schaalia sp.	Forsyth Institute Strain collection	BHI	microaerophilic
F0330	Frozen stock	849	Actinomyces johnsonii	Forsyth Institute Strain collection	BHI	microaerophilic
F0332	Frozen stock	848	Actinobaculum sp.	Forsyth Institute Strain collection	BHI	microaerophilic
F0333	Frozen stock	850	Schlaalia cardiffensis	Forsyth Institute Strain collection	BHI	microaerophilic
F0337	Frozen stock	171	Actinomyces sp.	Forsyth Institute Strain collection	BHI	microaerophilic
F0489	Frozen stock	852	Actinomyces massiliensis	Forsyth Institute Strain collection	BHI	microaerophilic
F0530	Frozen stock	866	Actinomyces graevenitzii	Forsyth Institute Strain collection	BHI	microaerophilic
F0552	Frozen stock	183	Peptidiphaga sp.	Forsyth Institute Strain collection	BHI	microaerophilic
F0588	Frozen stock	414	Actinomyces sp.	Forsyth Institute Strain collection	BHI	microaerophilic
F625a	Frozen stock	170	Actinomyces sp.	Forsyth Institute Strain collection	BHI	microaerophilic
F0700	Frozen stock	739	Pseudopropionibacterium propionicum	Forsyth Institute Strain collection	BHI	microaerophilic
F0496a	Frozen stock	169	Actinomyces sp.	Forsyth Institute Strain collection	BHI	microaerophilic
ATCC35568	Frozen stock	671	Schlaalia meyeri	ATCC	BHI	microaerophilic
MG-1	Frozen stock	893	Actinomyces oris	Reardon-Robinson et al. 2014 (Dr. Hung Ton-That)	BHI	microaerophilic
MR165	Frozen stock	595	Corynebacterium durum	Gift from Dr. Matthew Ramsey	BHI	microaerophilic
MR166	Frozen stock	595	Corynebacterium durum	Gift from Dr. Matthew Ramsey	BHI	microaerophilic
MR169	Frozen stock	595	Corynebacterium durum	Gift from Dr. Matthew Ramsey	BHI	microaerophilic
Cmat18.4	Frozen stock	666	Corynebacterium Matruchotii	Dr. Daniel Utter strain collection	BHI	microaerophilic
Cmat18.8	Frozen stock	666	Corynebacterium Matruchotii	Dr. Daniel Utter strain collection	BHI	microaerophilic
Cmat18.10	Frozen stock	666	Corynebacterium Matruchotii	Dr. Daniel Utter strain collection	BHI	microaerophilic
Cmat18.11	Frozen stock	666	Corynebacterium Matruchotii	Dr. Daniel Utter strain collection	BHI	microaerophilic
Cmat18.16	Frozen stock	666	Corynebacterium Matruchotii	Dr. Daniel Utter strain collection	BHI	microaerophilic
Cmat18.17	Frozen stock	666	Corynebacterium Matruchotii	Dr. Daniel Utter strain collection	BHI	microaerophilic
Cdor20.12	Frozen stock	595	Corynebacterium durum	Dr. Daniel Utter strain collection	BHI	microaerophilic
Rothia.a	Frozen stock	188	Rathia aeria	Dr. Daniel Utter strain collection	BHI	microaerophilic
Rothia.d	Frozen stock	587	Rathia dentocariosa	Dr. Daniel Utter strain collection	BHI	microaerophilic
Rothia.m	Frozen stock	681	Rathia mucilaginosa	Dr. Daniel Utter strain collection	BHI	microaerophilic
ICM39	Frozen stock	701	Schlaalia odontolytica	Sizova et al. 2012 (Dr. S Epstein)	BHI	microaerophilic
ICM47	Frozen stock	172	Schlaalia sp.	Sizova et al. 2012 (Dr. S Epstein)	BHI	microaerophilic
ICM58	Frozen stock	701	Schlaalia odontolytica	Sizova et al. 2012 (Dr. S Epstein)	BHI	microaerophilic
F0400	Frozen stock	448	Actinomyces sp.	Forsyth Institute Strain collection	BHI	microaerophilic
