# Supplementary material for: Strain-Level Variation and Diverse Host Bacterial Responses in Episymbiotic Saccharibacteria
Source: mSystems. 2022 Mar 28;7(2):e01488-21. doi: 10.1128/msystems.01488-21 (PMC9040727; doi:10.1128/msystems.01488-21)
Supplement: TABLE S2 [file msystems.01488-21-st002.xlsx]

## Sheet: Sheet1
Table S2. Summary of all the TM7 strians that were isolated using high throughput host bait method. Identity determined by 16S sequences. High Abundance (HA), Low Abundance (LA)
Abundance groups	Strain name	source	Taxonomy (HMT)	% Identity (eHOMD)	TM7 genome sequenced	Host bacteria strain name	Host Bacteria species name	Host Bacteria Taxonomy (HMT)	Host Bacteria Genome sequenced	Host range determined	TM7 16S sequence length	16S sequence
HE	TM7-001	Clinical saliva	352	99.8	yes	w712	Schaalia meyeri	671	yes	yes	1491	CCATCCGCACCTTCCGGTACGGATACCTTGTTACGACTTAACCCCAATCATGCCCCCCACCTTAGGCCGACGAATCGGA CTTCGGGTGTTGGTCACTTTCATGGTTTGACGGGCGGTGTGTACAAGACCCGGGAACGTATTCACCGCAACTTGCTGAT TTGCGATTACTAGCGATTCCGACTTCATGCAGGCGAGTTTCAGCCTACAATCCGAACTGAGACTAGCTTTGATGCGATT TGCTTCACCTCGCGGCTTCGCTGCGCATTGTACTAGCCATTGTATTACGTTTCTAGCCCAGGACGTAAGGGAAATACTG ACCTGACATCATCCCCTCCTTCCTCCCCGTTACCGGGGCAGTCTGAATAGAAAAATACAACTATTCACAAGGGTTGCGC…
HE	TM7-008	Clinical saliva	352	99.9	yes	w712	Schaalia meyeri	671	yes	yes	1511	AGGAGGTAATCCATCCGCACCTTCCGGTACGGATACCTTGTTACGACTTAACCCCAATCATGCCCCCCACCTTAGGCCG ACGAATCGGACTTCGGGTGTTGGTCACTTTCATGGTTTGACGGGCGGTGTGTACAAGACCCGGGAACGTATTCACCGCA ACTTGCTGATTTGCGATTACTAGCGATTCCGACTTCATGCAGGCGAGTTTCAGCCTACAATCCGAACTGGGACTAGCTT TGATGCGATTTGCTTCACCTCGCGGCTTCGCTGCGCATTGTACTAGCCATTGTATTACGTTTCTAGCCCAGGACGTAAG GGAAATACTGACCTGACATCATCCCCTCCTTCCTCCCCGTTACCGGGGCAGTCTGAATAGAAAAATACAACTATTCACA…
HE	TM7-033	Clinical saliva	352	99.9	yes	JN023	Schaalia sp.	172	yes	yes	1514	TAAGGAGGTAATCCATCCGCACCTTCCGGTACGGATACCTTGTTACGACTTAACCCCAATCATGCCCCCCACCTTAGGC CGACGAATCGGACTTCGGGTGTTGGTCACTTTCATGGTTTGACGGGCGGTGTGTACAAGACCCGGGAACGTATTCACCG CAACTTGCTGATTTGCGATTACTAGCGATTCCGACTTCATGCAGGCGAGTTTCAGCCTACAATCCGAACTGGGACTAGC TTTGATGCGATTTGCTTCACCTCGCGGCTTCGCTGCGCATTGTACTAGCCATTGTATTACGTTTCTAGCCCAGGACGTA AGGGAAATACTGACCTGACATCATCCCCTCCTTCCTCCCCGTTACCGGGGCAGTCTGAATAGAAAAATACAACTATTCA…
HE	TM7-037	Clinical saliva	352	100	yes	F0333	Schaalia cardiffensis	850	yes	yes	1501	AAGGAGGTAATCCATCCGCACCTTCCGGTACGGATACCTTGTTACGACTTAACCCCAATCATGCCCCCCACCTTAGGCC GACGAATCGGACTTCGGGTGTTGGTCACTTTCATGGTTTGACGGGCGGTGTGTACAAGACCCGGGAACGTATTCACCGC AACTTGCTGATTTGCGATTACTAGCGATTCCGACTTCATGCAGGCGAGTTTCAGCCTACAATCCGAACTGGGACTAGCT TTGATGCGATTTGCTTCACCTCGCGGCTTCGCTGCGCATTGTACTAGCCATTGTATTACGTTTCTAGCCCAGGACGTAA GGGAAATACTGACCTGACATCATCCCCTCCTTCCTCCCCGTTACCGGGGCAGTCTGAATAGAAAAATACAACTATTCAC…
HE	TM7-053	Clinical saliva	352	99.8	yes	JN014	Schaalia sp.	180	yes	yes	1502	AAGGAGGTAATCCATCCGCACCTTCCGGTACGGATACCTTGTTACGACTTAACCCCAATCATGCCCCCCACCTTAGGCC GACGAATCGGACTTCGGGTGTTGGTCACTTTCATGGTTTGACGGGCGGTGTGTACAAGACCCGGGAACGTATTCACCGC AACTTGCTGATTTGCGATTACTAGCGATTCCGACTTCATGCAGGCGAGTTTCAGCCTACAATCCGAACTGGGACTAGCT TTGATGCGATTTGCTTCACCTCGCGGCTTCGCTGCGCATTGTACTAGCCATTGTATTACGTTTCTAGCCCAGGACGTAA GGGAAATACTGACCTGACATCATCCCCTCCTTCCTCCCCGTTACCGGGGCAGTCTGAATAGAAAAATACAACTATTCAC…
HE	TM7-057	Clinical saliva	352	100	yes	JN023	Schaalia sp.	172	yes	yes	1502	TAAGGAGGTAAACCATCCGCACCTTCCGGTACGGATACCTTGTTACGACTTAACCCCAATCATGCCCCCCACCTTAGGC CGACGAATCGGACTTCGGGTGTTGGTCACTTTCATGGTTTGACGGGCGGTGTGTACAAGACCCGGGAACGTATTCACCG CAACTTGCTGATTTGCGATTACTAGCGATTCCGACTTCATGCAGGCGAGTTTCAGCCTACAATCCGAACTGGGACTAGC TTTGATGCGATTTGCTTCACCTCGCGGCTTCGCTGCGCATTGTACTAGCCATTGTATTACGTTTCTAGCCCAGGACGTA AGGGAAATACTGACCTGACATCATCCCCTCCTTCCTCCCCGTTACCGGGGCAGTCTGAATAGAAAAATACAACTATTCA…
HE	TM7-065	Clinical saliva	957	99.7	no	F0337	Actinomyces sp.	171	yes	yes	1439	CCATCCGCACCTTCCGGTACGGATACCTTGTTACGACTTAACCCCAATCATGCCCCCCACCTTAGGCCGACGAATCGGA CTTCGGGTGTTGGTCACTTTCATGGTTTGACGGGCGGTGTGTACAAGACCCGGGAACGTATTCACCGCAACTTGCTGAT TTGCGATTACTAGCGATTCCGACTTCATGCAGGCGAGTTTCAGCCTGCAATCCGAACTGGGACTAGCTTTGATGCGATT TGCTTCACCTCGCGGCTTCGCTGCGCATTGTATTAGCCATTGTATTACGTTTCTAGCCCAGGACGTAAGGGAAATACTG ACCTGACATCATCCCCTCCTTCCTCCCCGTTACCGGGGCAGTCTGAATAGAAAAATACAACTATTCACAAGGGTTGCGC…
HE	TM7-069	Clinical saliva	957	99.7	no	ATCC35568	Schaalia meyeri	671	yes	yes	1462	TAAGGAGGTAATCCATCCGCACCTTCCGGTACGGATACCTTGTTACGACTTAACCCCAATCATGCCCCCCACCTTAGGC CGACGAATCGGACTTCGGGTGTTGGTCACTTTCATGGTTTGACGGGCGGTGTGTACAAGACCCGGGAACGTATTCACCG CAACTTGCTGATTTGCGATTACTAGCGATTCCGACTTCATGCAGGCGAGTTTCAGCCTGCAATCCGAACTGGGACTAGC TTTGATGCGATTTGCTTCACCTCGCGGCTTCGCTGCGCATTGTATTAGCCATTGTATTACGTTTCTAGCCCAGGACGTA AGGGAAATACTGACCTGACATCATCCCCTCCTTCCTCCCCGTTACCGGGGCAGTCTGAATAGAAAAATACAACTATTCA…
HE	TM7-072	perio saliva	352	99.9	yes	ICM47	Schaalia sp.	172	yes	yes	1490	CCATCCGCACCTTCCGGTACGGATACCTTGTTACGACTTAACCCCAATCATGCCCCCCACCTTAGGCCGACGAATCGGA CTTCGGGTGTTGGTCACTTTCATGGTTTGACGGGCGGTGTGTACAAGACCCGGGAACGTATTCACCGCAACTTGCTGAT TTGCGATTACTAGCGATTCCGACTTCATGCAGGCGAGTTTCAGCCTACAATCCGAACTGGGACTAGCTTTGATGCGATT TGCTTCACCTCGCGGCTTCGCTGCGCATTGTACTAGCCATTGTATTACGTTTCTAGCCCAGGACGTAAGGGAAATACTG ACCTGACATCATCCCCTCCTTCCTCCCCGTTACCGGGGCAGTCTGAATAGAAAAATACAACTATTCACAAGGGTTGCGC…
HE	TM7-074	Clinical saliva	488	97.8	no	w712	Schaalia meyeri	671	yes	yes	1535	CCATCCGCACCTTCCGGTACGGATACCTTGTTACGACTTAACCCCAATCATGCCCCCCACCTTAGGCCGACGAATCGGA CTTCGGGTGTTGGTCACTTTCATGGTTTGACGGGCGGTGTGTACAAGACCCGGGAACGTATTCACCGCAACTTGCTGAT TTGCGATTACTAGCGATTCCGACTTCATGGAGGCGAGTTTCAGCCTCCAATCCGAACTGGGACTAGCTTTGATGCGATT TGCTTCACCTCGCGGCTTCGCTGCGCATTGTACTAGCCATTGTATTACGTTTCTAGCCCAGGACGTAAGGGAAATACTG ACCTGACATCATCCCCTCCTTCCTCCCCGTTACCGGGGCAGTCTGAATAGAAAAATACAACTATTCACAAGGGTTGCGC…
HE	TM7-075	perio saliva	352	99.7	yes	JN023	Schaalia sp.	172	yes	yes	1488	CCATCCGCACCTTCCGTACGGATACCTTGTTACGACTTAACCCCAATCATGCCCCCCACCTTAGGCCGACGAATCGGAC TTCGGGTGTTGGTCACTTTCATGGTTTGACGGGCGGTGTGTACAAGACCCGGGAACGTATTCACCGCAACTTGCTGATT TGCGATTACTAGCGATTCCGACTTCATGCAGGCGAGTTTCAGCCTACAATCCGAACTGGGACTAGCTTTGATGCGATTT GCTTCACCTCGCGGCTTCGCTGCGCATTGTACTAGCCATTGTATTACGTTTCTAGCCCAGGACGTAAGGGAAATACTGA CCTGACATCATCCCCTCCTTCCTCCCCGTTACCGGGGCAGTCTGAATAGAAAAATACAACTATTCACAAGGGTTGCGCT…
HE	TM7-076	Clinical saliva	352	100	yes	w712	Schaalia meyeri	671	yes	yes	1490	CCATCCGCACCTTCCGGTACGGATACCTTGTTACGACTTAACCCCAATCATGCCCCCCACCTTAGGCCGACGAATCGGA CTTCGGGTGTTGGTCACTTTCATGGTTTGACGGGCGGTGTGTACAAGACCCGGGAACGTATTCACCGCAACTTGCTGAT TTGCGATTACTAGCGATTCCGACTTCATGCAGGCGAGTTTCAGCCTACAATCCGAACTGGGACTAGCTTTGATGCGATT TGCTTCACCTCGCGGCTTCGCTGCGCATTGTACTAGCCATTGTATTACGTTTCTAGCCCAGGACGTAAGGGAAATACTG ACCTGACATCATCCCCTCCTTCCTCCCCGTTACCGGGGCAGTCTGAATAGAAAAATACAACTATTCACAAGGGTTGCGC…
HE	TM7-079	Clinical saliva	957	99.2	no	w712	Schaalia meyeri	671	yes	yes	1439	CCATCCGCACCTTCCGGTACGGATACCTTGTTACGACTTAACCCCAATCATGCCCCCCACCTTAGGCCGACGAATCGGA CTTCGGGTGTTGGTCACTTTCATGGTTTGACGGGCGGTGTGTACAAGACCCGGGAACGTATTCACCGCAACTTGCTGAT TTGCGATTACTAGCGATTCCGACTTCATGCAGGCGAGTTTCAGCCTGCAATCCGAACTGGGACTAGCTTTGATGCGATT TGCTTCACCTCGCGGCTTCGCTGCGCATTGTACTAGCCATTGTATTACGTTTCTAGCCCAGGACGTAAGGGAAATACTG ACCTGACATCATCCCCTCCTTCCTCCCCGTTACCGGGGCAGTCTGAATAGAAAAATACAACTATTCACAAGGGTTGCGC…
HE	TM7-087	perio saliva	352	99.9	yes	F333	Schaalia cardiffensis	850	yes	yes	1491	CCATCCGCACCTTCCGGTACGGATACCTTGTTACGACTTAACCCCAATCATGCCCCCCACCTTAGGCCGACGAATCGGA CTTCGGGTGTTGGTCACTTTCATGGTTTGACGGGCGGTGTGTACAAGACCCGGGAACGTATTCACCGCAACTTGCTGAT TTGCGATTACTAGCGATTCCGACTTCATGCAGGCGAGTTTCAGCCTACAATCCGAACTGGGACTAGCTTTGATGCGATT TGCTTCACCTCGCGGCTTCGCTGCGCATTGTACTAGCCATTGTATTACGTTTCTAGCCCAGGACGTAAGGGAAATACTG ACCTGACATCATCCCCTCCTTCCTCCCCGTTACCGGGGCAGTCTGAATAGAAAAATACAACTATTCACAAGGGTTGCGC…
LE	TM7-002	mixed saliva	351	99.1	no	ATCC12830	Cellulosimicrobium cellulans	not determined	no	no	560	CTGGTGGCTCAACCATTCAGACTATTATC TAAACTATCTAGCTCGAGACTGTTATGGGTAACTGGAATTTCTAGTGTAG GAGTGAAATCCGTAGATATTAGAAGGAACACCGATAGCGTAGGCAGGTTA CTGGGACAGTTCTGACACTAAGGCACGAAAGCGTAGGGAGCAAACGGGAT TAGATACCCCGGTAGTCTACGCCGTAAACGATGGATACTAGCAGTTTTGG GTATCGACCCCCGGAGTTGCGAAGNTAACGCGTTAAGTATCCCACCTGTG TAGTACGATCGCAAGATTAAAACATAAAGGAATTGACGGGGACCCGCACA AGCGGTGGAGCGTGATCTTTAATTCGTCGGTAAACGATAAACCTTACCAA GGCTTGACATCC…
LE	TM7-003	perio saliva	352	97.9	no	F0400	Actinomyces sp.	448	yes	no	507	TGGCTCACCATACAGACT ATTATTCAAACTGTTAAACTCGAGAATGGTATAGGTAACTGGAATTTCTA GTGTAGGAGTGAAATCCGTAGATATTAGAAGGAACACCGATGGCGTAGGC AGGTTACTGGGCCATTTCTGACGCTAAGGCACGAAAGCGTGGGGAGCGAA CCGGATTAGATACCCGGGTAGTCCACGCCGTAAACGATGGATACTAGCTG TTGTGGGTATCGACCCCTTCAGTAGCGAAGCTAACGCGTTAAGTATCCCG CCTGTGGAGTACGGCCGCAAGGTTAAAACATAAAGGAATTGACGGGGACC CGCACAAGCGGTGGATTATGTTCTTTAATTCGATGATAACCGAAGAACCT TACCAGGGCTTGACATCCAGGGA…
LE	TM7-020	perio saliva	352	99.7	no	JN012	Schaalia odontolytica	701	no	no	381	GAACATAATCCACCGCTTGTGCGGGTCCCCGTCAATTCCTTTATGT TTTAGCCTTGCGGCCGTACTCCACAGGNGGGATACTTAACGCGTTAGCTT CGCTACTGAAGGGGTCGATACCTCCAACAGCTAGTATCCATCGTTTACGG CGTGGACTACCCGGGTATCTAATCCGGTTCGCTCCCCACGCTTTCGTGCC TTAGCGTCAGAAATGGCCCAGTAACCTGCCTACGCCATCGGTGTTCCTTC TAATATCTACGGATTTCACTCCTACACTAGAAATTCCAGTTACCTCTACC ATTCTCGAGTTTAACAGTTTGAATAATAGTCTGTATGGTTGAGCCACCAG GTTTCACTATTCACTTATTAAACCGCCTACGCAAC
LE	TM7-022	perio saliva	352	99	no	JN023	Schaalia sp.	172	no	no	312	ACAGGCG GGAACTTAACGCGTTAGCNTCGCTACTGAAGGGGTCGATACCTCCAACAG CTAGTATCCATCGTTTACGGCGTGGACTACCCGGGTATCTAATCCGGTTC GCTCCCCACGCTTTCGTGCCTTAGCGTCAGAAANGGCCCAGTAACCTGCC TACGCCATCGGTGTTCCTTCTAATATCTACGGATTTCACTCCTACACTAG AAATTCCAGTTACCTCTACCATTCTCGAGTTTAACAGTTTGAATAATAGT CTGTATGGTTGAGCCACCAGGTTTCACTATTCACTTATTAAACCGCCTAC GCAAC
LE	TM7-024	perio saliva	352	99.5	no	JN034	Schaalia sp.	172	no	no	414	GGTAAGGTTCCTCGGTTATCATCGAATTAAAGAACATA ATCCACCGCTTGTGCGGGTCCCCGTCAATTCCTTTATGTTTTAGCCTTGC GGCCGTACTCCACAGGCGGGATACTTAACGCGTTAGCTTCGCTACTGNAG GGGTCGATACCTCCAACAGCTAGTATCCATCGTTTACGGCGTGGACTACC CGGGTATCTAATCCGGTTCGCTCCCCACGCTTTCGTGCCTTAGCGTCAGA AATGGCCCAGTAACCTGCCTACGCCATCGGTGTTCCTTCTAATATCTACG GATTTCACTCCTACACTAGAAATTCCAGTTACCTCTACCATTCTCGAGTT TAACAGTTTGAATAATAGTCTGTATGGTTGAGCCACCAGGTTTCACTATT CAC…
LE	TM7-025	perio saliva	352	100	no	JN041	Actinomyces graevenitzii	866	no	no	412	GGTAAGGTTCTTCGGTTATCATCGAA TTAAAGAACATAATCCACCGCTTGTGCGGGTCCCCGTCAATTCCTTTATG TTTTAGCCTTGCGGCCGTACTCCACAGGCGGGATACTTAACGCGTTAGCT TCGCTACTGAAGGGGTCGATACCTCCAACAGCTAGTATCCATCGTTTACG GCGTGGACTACCCGGGTATCTAATCCGGTTCGCTCCCCACGCTTTCGTGC CTTAGCGTCAGAAATGGCCCAGTAACCTGCCTACGCCATCGGTGTTCCTT CTAATATCTACGGATTTCACTCCTACACTAGAAATTCCAGTTACCTCTAC CATTCTCGAGTTTAACAGTTTGAATAATAGTCTGTATGGTTGAGCCACCA GGTTTCACTATTCAC…
LE	TM7-030	perio saliva	957	99.7	no	F0489	Actinomyces massiliensis	852	yes	no	314	CCACAGGCGGGATACTTAACGCGTTAGCTTCGCTACTGAAGGGGTCGAT ACCTCCAACAGCTAGTATCCATCGTTTACGGCGTGGACTACCCGGGTATC TAATCCGGTTCGCTCCCCACGCTTTCGTGCCTTAGCGTCAGAAATGGCCC AGTAACCTGCCTACGCCATCGGTGTTCCTTCTTATATCTACGGATTTCAC TCCTACACAAGAAATTCCAGTTACCTCTACCATTCTCGAGTTTAACAGTT TGAATAATAGTCTGTATGGTTGAGCCACCAGGTTTCACTATTCACTTATT AAACCGCCTACGCAA
LE	TM7-034	perio saliva	352	100	no	JN034	Schaalia sp.	172	no	no	415	GGTAAGGTTCTTCGGTTATCATCGAATTAAAGAA CATAATCCACCGCTTGTGCGGGTCCCCGTCAATTCCTTTATGTTTTAGCC TTGCGGCCGTACTCCACAGGCGGGATACTTAACGCGTTAGCTTCGCTACT GAAGGGGTCGATACCTCCAACAGCTAGTATCCATCGTTTACGGCGTGGAC TACCCGGGTATCTAATCCGGTTCGCTCCCCACGCTTTCGTGCCTTAGCGT CAGAAATGGCCCAGTAACCTGCCTACGCCATCGGTGTTCCTTCTAATATC TACGGATTTCACTCCTACACTAGAAATTCCAGTTACCTCTACCATTCTCG AGTTTAACAGTTTGAATAATAGTCTGTATGGTTGAGCCACCAGGTTTCAC TATTCAC…
LE	TM7-040	perio saliva	352	100	no	JN023	Schaalia sp.	172	no	no	416	CTGTGCA CTTTGCGACTCCCCTAGGCCAAATGCTAGTTCTCAAAATACTCTTACGTC CATGAGGAGCTCGCCGACCGTTTGGGAATAGTCACCATTAGGATCTTCTC AACCTTCGCGCTTAATGAGCATGTGCTGGAAGACTTCGGTCGAAACGGCG GGTTGTACCTAACCTCGATCTTCCGTTTCCCGCGCCTGAGAGCGCTCATC TCCGCACCTATGAGTAGGCGATATGGCTGGCGATTCCGAGAGCTTGAGGC TGAAATTGTGCGTAATAGCCCTGCTCTCAACATCACCTACACGCCTCGGA GCTTCCAGGTGTACGCCGACGAATTTCCTCAATCTCGGTATGCGTTCGTA GGTGCTTCTATCGATGGACGTCGCCACGAGCCAT…
LE	TM7-043	perio saliva	957	99.8	no	JN049	Actinomyces oris	893	no	no	488	GTCACAGGGTTCCAAAAGGCACAGTCTACTTTCGCA GACCTTCCCTGGATGTCAAGCCCTGGTAAGGTTCTTCGGTTATCATCGAA TTAAAGAACATAATCCACCGCTTGTGCGGGTCCCCGTCAATTCCTTTATG TTTTAGCCTTGCGGCCGTACTCCACAGGCGGGATACTTAACGCGTTAGCT TCGCTACTGAAGGGGTCGATACCTCCAACAGCTAGTATCCATCGTTTACG GCGTGGACTACCCGGGTATCTAATCCGGTTCGCTCCCCACGCTTTCGTGC CTTAGCGTCAGAAATGGCCCAGTAACCTGCCTACGCCATTGGTGTTCCTT CTTATATCTACGGATTTCACTCCTACACAAGAAATTCCAGTTACCTCTAC CATTC…
LE	TM7-044	perio saliva	352	100	no	w712	Schaalia meyeri	671	yes	no	416	GGTAAGGTTCTTCGGTTATCATCGAATTAAAGAACAT AATCCACCGCTTGTGCGGGTCCCCGTCAATTCCTTTATGTTTTAGCCTTG CGGCCGTACTCCACAGGCGGGATACTTAACGCGTTAGCTTCGCTACTGAA GGGGTCGATACCTCCAACAGCTAGTATCCATCGTTTACGGCGTGGACTAC CCGGGTATCTAATCCGGTTCGCTCCCCACGCTTTCGTGCCTTAGCGTCAG AAATGGCCCAGTAACCTGCCTACGCCATCGGTGTTCCTTCTAATATCTAC GGATTTCACTCCTACACTAGAAATTCCAGTTACCTCTACCATTCTCGAGT TTAACAGTTTGAATAATAGTCTGTATGGTTGAGCCACCAGGTTTCACTAT TCAC…
LE	TM7-049	perio saliva	957	99.8	no	JN002	Actinomyces sp.	169	no	no	512	CGACACGAGCTGACGACG GCCATGCATCACCTGTCACAGGGTTCCAAAAGGCACAGTCTACTTTCGCA GACCTTCCCTGGATGTCAAGCCCTGGTAAGGTTCTTCGGTTATCATCGAA TTAAAGAACATAATCCACCGCTTGTGCGGGTCCCCGTCAATTCCTTTATG TTTTAGCCTTGCGGCCGTACTCCACAGGCGGGATACTTAACGCGTTAGCT TCGCTACTGAAGGGGTCGATACCTCCAACAGCTAGTATCCATCGTTTACG GCGTGGACTACCCGGGTATCTAATCCGGTTCGCTCCCCACGCTTTCGTGC CTTAGCGTCAGAAATGGCCCAGTAACCTGCCTACGCCATCGGTGTTCCTT CTTATATCTACGGATTTCACTCC…
LE	TM7-050	perio saliva	957	99.8	no	JN004	Actinomyces sp.	169	no	no	559	ATACAACTATTCACAAGGGTTGCGC TCGTTGAAGGACTTAACCTAACATCTCACGACACGAGCTGACGACGGCCA TGCATCACCTGTCACAGGGTTCCAAAAGGCACAGTCTACTTTCGCAGACC TTCCCTGGATGTCAAGCCCTGGTAAGGTTCTTCGGTTATCATCGAATTAA AGAACATAATCCACCGCTTGTGCGGGTCCCCGTCAATTCCTTTATGTTTT AGCCTTGCGGCCGTACTCCACAGGCGGGATACTTAACGCGTTAGCTTCGC TACTGAAGGGGTCGATACCTCCAACAGCTAGTATCCATCGTTTACGGCGT GGACTACCCGGGTATCTAATCCGGTTCGCTCCCCACGCTTTCGTGCCTTA GCGTCAGAAATGGCCC…
LE	TM7-055	perio saliva	957	99.3	no	JN021	Actinomyces sp.	175	no	no	583	ATAGAAAATACAACTATTCACAAGGGTTGCGCTC GTTGAAGGACTTAACCTAACATCTCACGACACGAGCTGACGACGGCCATG CATCACCTGTCACAGGGTTCCAAAAGGCACAGTCTACTTTCGCAGACCTT CCCTGGATGTCAAGCCCTGGTAAGGTTCTTCGGTTATCATCGAATTAAAG AACATAATCCACCGCTTGTGCGGGTCCCCGTCAATTCCTTTATGTTTTAG CCTTGCGGCCGTACTCCACAGGCGGGATACTTAACGCGTTAGCTTCGCTA CTGAAGGGGTCGATACCTCCAACAGCTAGTATCCATCGTTTACGGCGTGG ACTACCCGGGTATCTAATCCGGTTCGCTCCCCACGCTTTCGTGCCTTAGC GTCAGAA…
LE	TM7-056	perio saliva	957	99.6	no	JN022	Actinomyces sp.	175	no	no	581	CTGATAGAAAATACAACTATTCACAAGGGTTGCG CTCGTTGAAGGACTTAACCTAACATCTCACGACACGAGCTGACGACGGCC ATGCATCACCTGTCACAGGGTTCCAAAAGGCACAGTCTACTTTCGCAGAC CTTCCCTGGATGTCAAGCCCTGGTAAGGTTCTTCGGTTATCATCGAATTA AAGAACATAATCCACCGCTTGTGCGGGTCCCCGTCAATTCCTTTATGTTT TAGCCTTGCGGCCGTACTCCACAGGCGGGATACTTAACGCGTTAGCTTCG CTACTGAAGGGGTCGATACCTCCAACAGCTAGTATCCATCGTTTACGGCG TGGACTACCCGGGTATCTAATCCGGTTCGCTCCCCACGCTTTCGTGCCTT AGCGTCA…
LE	TM7-058	perio saliva	352	100	no	JN027	Schaalia sp.	180	no	no	363	GCGGGTCCCCGTCAATTCCTTTATGTTTTAGCC TTGCGGCCGTACTCCACAGGCGGGATACTTAACGCGTTAGCTTCGCTACT GAAGGGGTCGATACCTCCAACAGCTAGTATCCATCGTTTACGGCGTGGAC TACCCGGGTATCTAATCCGGTTCGCTCCCCACGCTTTCGTGCCTTAGCGT CAGAAATGGCCCAGTAACCTGCCTACGCCATCGGTGTTCCTTCTAATATC TACGGATTTCACTCCTACACTAGAAATTCCAGTTACCTCTACCATTCTCG AGTTTAACAGTTTGAATAATAGTCTGTATGGTTGAGCCACCAGGTTTCAC TATTCACTTATTAAACCGCCTACGCAACTC
LE	TM7-059	perio saliva	352	100	no	JN034	Schaalia sp.	172	no	no	403	TCTTCGGTTATCATCGAAT TAAAGAACATAATCCACCGCTTGTGCGGGTCCCCGTCAATTCCTTTATGT TTTAGCCTTGCGGCCGTACTCCACAGGCGGGATACTTAACGCGTTAGCTT CGCTACTGAAGGGGTCGATACCTCCAACAGCTAGTATCCATCGTTTACGG CGTGGACTACCCGGGTATCTAATCCGGTTCGCTCCCCACGCTTTCGTGCC TTAGCGTCAGAAATGGCCCAGTAACCTGCCTACGCCATCGGTGTTCCTTC TAATATCTACGGATTTCACTCCTACACTAGAAATTCCAGTTACCTCTACC ATTCTCGAGTTTAACAGTTTGAATAATAGTCTGTATGGTTGAGCCACCAG GTTTCACTATTCACTTATTAAA…
LE	TM7-060	perio saliva	352	99.8	no	JN041	Actinomyces graevenitzii	866	no	no	420	GTCAAGCCCTGGTAAGGTTCTTCGGTTATCATCGAATTAAA GAACATAATCCACCGCTTGNGCGGGTCCCCGTCAATTCCTTTATGTTTTA GCCTTGCGGCCGTACTCCACAGGCGGGATACTTAACGCGTTAGCTTCGCT ACTGAAGGGGTCGATACCTCCAACAGCTAGTATCCATCGTTTACGGCGTG GACTACCCGGGTATCTAATCCGGTTCGCTCCCCACGCTTTCGTGCCTTAG CGTCAGAAATGGCCCAGTAACCTGCCTACGCCATCGGTGTTCCTTCTAAT ATCTACGGATTTCACTCCTACACTAGAAATTCCAGTTACCTCTACCATTC TCGAGTTTAACAGTTTGAATAATAGTCTGTATGGTTGAGCCACCAGGTTT …
LE	TM7-061	perio saliva	957	99.8	no	JN047	Actinomyces sp.	171	no	no	566	TCTGATAGAAATACAACTATTCACAAGGGTTGCGC TCGTTGAAGGACTTAACCTAACATCTCACGACACGAGCTGACGACGGCCA TGCATCACCTGTCACAGGGTTCCAAAAGGCACAGTCTACTTTCGCAGACC TTCCCTGGATGTCAAGCCCTGGTAAGGTTCTTCGGTTATCATCGAATTAA AGAACATAATCCACCGCTTGTGCGGGTCCCCGTCAATTCCTTTATGTTTT AGCCTTGCGGCCGTACTCCACAGGCGGGATACTTAACGCGTTAGCTTCGC TACTGAAGGGGTCGATACCTCCAACAGCTAGTATCCATCGTTTACGGCGT GGACTACCCGGGTATCTAATCCGGTTCGCTCCCCACGCTTTCGTGCCTTA GCGTCA…
LE	TM7-062	perio saliva	957	99.5	no	JN049	Actinomyces oris	893	no	no	577	AGTCTGATAGAAAATACAACTATTCACAAGGGTTGCGCTCG TTGAAGGACTTAACCTAACATCTCACGACACGAGCTGACGACGGCCATGC ATCACCTGTCACAGGGTTCCAAAAGGCACAGTCTACTTTCGCAGACCTTC CCTGGATGTCAAGCCCTGGTAAGGTTCTTCGGTTATCATCGAATTAAAGA ACATAATCCACCGCTTGTGCGGGTCCCCGTCAATTCCTTTATGTTTTAGC CTTGCGGCCGTACTCCACAGGCGGGATACTTAACGCGTTAGCTTCGCTAC TGAAGGGGTCGATACCTCCAACAGCTAGTATCCATCGTTTACGGCGTGGA CTACCCGGGTATCTAATCCGGTTCGCTCCCCACGCTTTCGTGCCTTAGCG …
LE	TM7-063	perio saliva	952	100	no	w712	Schaalia meyeri	671	yes	no	561	AATACAACTACTTGCAAGGGTTGCGCTC GTTGAAGGACTTAACCTAACATCTCACGACACGAGCTGACGACGGCCATG CATCACCTGTCACAGGGTTCCAAAAGGCACAGTCTACTTTCGCAGACCTT CCCTGGATGTCAAGCCCTGGTAAGGTTCTTCGGTTATCATCGAATTAAAG AACATAATCCACCGCTTGTGCGGGTCCCCGTCAATTCCTTTATGTTTTAG CCTTGCGGCCGTACTCCACAGGCGGGATACTTAACGCGTTAGCTTCGCTA CTGAAGGGGTCGATACCTCCAACAGCTAGTATCCATCGTTTACGGCGTGG ACTACCCGGGTATCTAATCCGGTTCGCTCCCCACGCTTTCGTGCCTTAGC GTCAGAAATGGCC…
LE	TM7-064	perio saliva	957	99.8	no	F0330	Actinomyces johnsonii	849	yes	no	412	GTTCTTCGGTTATCATCGAAT TAAAGAACATAATCCACCGCTTGTGCGGGTCCCCGTCAATTCCTTTATGT TTTAGCCTTGCGGCCGTACTCCACAGGCGGGATACTTAACGCGTTAGCTT CGCTACTGAAGGGGTCGATACCTCCAACAGCTAGTATCCATCGTTTACGG CGTGGACTACCCGGGTATCTAATCCGGTTCGCTCCCCACGCTTTCGTGCC TTAGCGTCAGAAATGGCCCAGTAACCTGCCTACGCCATCGGTGTTCCTTC TTATATCTACGGATTTCACTCCTACACAAGAAATTCCAGTTACCTCTACC ATTCTCGAGTTTAACAGTTTGAATAATAGTCTGTATGGTTGAGCCACCAG GTTTCACTATTCACTTATTA…
LE	TM7-067	perio saliva	957	99.5	no	F625a	Actinomyces sp.	170	no	no	565	TAGAAAATACAACTATTCACAAGGGTTGCGCTCG TTGAAGGACTTAACCTAACATCTCACGACACGAGCTGACGACGGCCATGC ATCACCTGTCACAGGGTTCCAAAAGGCACAGTCTACTTTCGCAGACCTTC CCTGGANGTCAAGCCCNGGTAAGGTTCTTCGGTTATCATCGAATTAAAGA ACATAATCCACCGCTTGTGCGGGTCCCCGTCAATTCCTTTATGTTTTAGC CTTGCGGCCGTACTCCACAGGCGGGATACTTAACGCGTTAGCTTCGCTAC TGAAGGGGTCGATACCTCCAACAGCTAGTATCCATCGTTTACGGCGTGGA CTACCCGGGTATCTAATCCGGTTCGCTCCCCACGCTTTCGTGCCTTAGCG TCAGAAA…
LE	TM7-070	perio saliva	957	99.6	no	MG-1	Actinomyces naeslundii	176	yes	no	559	TACAACTATTCACAAGGGTTGCGC TCGTTGAAGGACTTAACCTAACATCTCACGACACGAGCTGACGACGGCCA TGCATCACCTGTCACAGGGTTCCAAAAGGCACAGTCTACTTTCGCAGACC TTCCCTGGANGTCAAGCCCTGGTAAGGTTCTTCGGTTATCATCGAATTAA AGAACATAATCCACCGCTTGTGCGGGTCCCCGTCAATTCCTTTATGTTTT AGCCTTGCGGCCGTACTCCACAGGCGGGATACTTAACGCGTTAGCTTCGC TACTGAAGGGGTCGATACCTCCAACAGCTAGTATCCATCGTTTACGGCGT GGACTACCCGGGTATCTAATCCGGTTCGCTCCCCACGCTTTCGTGCCTTA GCGTCAGAAATGGCCCA…
