# Supplementary material for: Strain-Level Variation and Diverse Host Bacterial Responses in Episymbiotic Saccharibacteria
Source: mSystems. 2022 Mar 28;7(2):e01488-21. doi: 10.1128/msystems.01488-21 (PMC9040727; doi:10.1128/msystems.01488-21)
Supplement: TABLE S6 [file msystems.01488-21-st006.xlsx]

## Sheet: Sheet1
Gene_Cluster_ID	EGGNOG_PFAMs_ACC	EGGNOG_PFAMs	EGGNOG_KEGG_PATHWAYS_ACC	EGGNOG_KEGG_PATHWAYS	EGGNOG_EC_NUMBER_ACC	EGGNOG_EC_NUMBER	EGGNOG_GO_TERMS_ACC	EGGNOG_GO_TERMS	EGGNOG_CAZy_ACC	EGGNOG_CAZy	EGGNOG_BRITE_ACC	EGGNOG_BRITE	EGGNOG_BiGG_REACTIONS_ACC	EGGNOG_BiGG_REACTIONS	EGGNOG_BACT_ACC	EGGNOG_BACT	EGGNOG_KEGG_KO_ACC	EGGNOG_KEGG_KO	EGGNOG_BEST_TAX_ACC	EGGNOG_BEST_TAX	EGGNOG_GENE_FUNCTION_NAME_ACC	EGGNOG_GENE_FUNCTION_NAME	EGGNOG_KEGG_MODULE_ACC	EGGNOG_KEGG_MODULE	EGGNOG_KEGG_TC_ACC	EGGNOG_KEGG_TC
GC_00000270	1451261.AS96_14610	TrbL	1451261.AS96_14610	ko03070, map03070							1451261.AS96_14610	ko00000, ko00001, ko00002, ko02044			1451261.AS96_14610	protein secretion by the type IV secretion system	1451261.AS96_14610	ko:K03201	1451261.AS96_14610	root / Bacteria			1451261.AS96_14610	M00333	1451261.AS96_14610	3.A.7
GC_00000301	575594.ACOH01000028_gene515	S4, tRNA-synt_1b	575594.ACOH01000028_gene515	ko00970, map00970	575594.ACOH01000028_gene515	6.1.1.1	575594.ACOH01000028_gene515	GO:0003674, GO:0003824, GO:0004812, GO:0004831, GO:0005575, GO:0005622, GO:0005623, GO:0005737, GO:0005829, GO:0006082, GO:0006139, GO:0006399, GO:0006520, GO:0006725, GO:0006807, GO:0008150, GO:0008152, GO:0009987, GO:0016070, GO:0016874, GO:0016875, GO:0019752, GO:0034641, GO:0034660, GO:0043038, GO:0043039, GO:0043170, GO:0043436, GO:0044237, GO:0044238, GO:0044281, GO:0044424, GO:0044444, GO:…			575594.ACOH01000028_gene515	ko00000, ko00001, ko00002, ko01000, ko01007, ko03016, ko03029			575594.ACOH01000028_gene515	tyrS :: Catalyzes the attachment of tyrosine to tRNA(Tyr) in a two-step reaction tyrosine is first activated by ATP to form Tyr- AMP and then transferred to the acceptor end of tRNA(Tyr)	575594.ACOH01000028_gene515	ko:K01866	575594.ACOH01000028_gene515	root / Bacteria / Firmicutes / Bacilli / Lactobacillaceae	575594.ACOH01000028_gene515	3F48J@33958|Lactobacillaceae	575594.ACOH01000028_gene515	M00359, M00360
GC_00000327	446468.Ndas_2494	CYTH	446468.Ndas_2494	ko00230, map00230	446468.Ndas_2494	4.6.1.1					446468.Ndas_2494	ko00000, ko00001, ko01000			446468.Ndas_2494	Adenylate cyclase	446468.Ndas_2494	ko:K05873	446468.Ndas_2494	root / Bacteria / Actinobacteria / Streptosporangiales
GC_00000364	326427.Cagg_0670	RCC1, RCC1_2													326427.Cagg_0670	PFAM regulator of chromosome condensation, RCC1			326427.Cagg_0670	root / Bacteria / Chloroflexi / Chloroflexia
GC_00000379	593907.Celgi_2499	VKOR													593907.Celgi_2499	Vitamin K epoxide reductase			593907.Celgi_2499	root / Bacteria / Actinobacteria / Cellulomonadaceae
GC_00000403	1043205.AFYF01000017_gene1057	Glyco_tranf_2_3, Glyco_trans_1_2, Glyco_trans_1_4, Glyco_trans_4_2, Glyco_trans_4_4, Glyco_transf_4, Glycos_transf_1, Glycos_transf_2					1043205.AFYF01000017_gene1057	GO:0003674, GO:0003824, GO:0006629, GO:0006643, GO:0008150, GO:0008152, GO:0008610, GO:0009058, GO:0009987, GO:0016740, GO:0016757, GO:0016758, GO:0044237, GO:0044238, GO:0044249, GO:0044255, GO:0046467, GO:0071704, GO:1901576	1043205.AFYF01000017_gene1057	GT4	1043205.AFYF01000017_gene1057	ko00000, ko01000, ko01003			1043205.AFYF01000017_gene1057	cpoA :: transferase activity, transferring glycosyl groups	1043205.AFYF01000017_gene1057	ko:K13678	1043205.AFYF01000017_gene1057	root / Bacteria	1043205.AFYF01000017_gene1057	COG0438@2|Bacteria
