# Supplementary material for: Strain-Level Variation and Diverse Host Bacterial Responses in Episymbiotic Saccharibacteria
Source: mSystems. 2022 Mar 28;7(2):e01488-21. doi: 10.1128/msystems.01488-21 (PMC9040727; doi:10.1128/msystems.01488-21)
Supplement: TABLE S3 [file msystems.01488-21-st003.xlsx]

## Sheet: Sheet1
Table S3. Actinobacteria selective media
	Blood agar	Blood agar with Gentamicin	Blood agar with Metronidazole
Composition	Trypticase soy (20 g/L) Brain heart infusion (26 g/L) Agar (15 g/L) Yeast extract (10 g/L) Hemin (5 mg/L), 1mg/mL Menadione (0.5 mg/L) 10mg/mL N-acetyl-muramic acid (10 mg/L) Defibrinated sheep blood (50 mL/L)	Brain heart infusion (37g/L) Agar (15g/L) Defibrinated sheep blood (50 mL/L) Gentamicin (14 mg/L)	Brain heart infusion (37g/L) Agar (15g/L) Defibrinated sheep blood (50mL/L) Metronidazole (2.5mg/L)
