# Supplementary material for: Strain-Level Variation and Diverse Host Bacterial Responses in Episymbiotic Saccharibacteria
Source: mSystems. 2022 Mar 28;7(2):e01488-21. doi: 10.1128/msystems.01488-21 (PMC9040727; doi:10.1128/msystems.01488-21)
Supplement: TABLE S4 [file msystems.01488-21-st004.xlsx]

## Sheet: Sheet1
Table S4. Primer used in this study
Method	Target species	Name	Sequence (5'-3')	Conditions	Reference
partial PCR	Actinobacteria	AOUF, AOUR	GGCKTGCGGTGGGTACGGGC GGCTTTAAGGGATTCGCTCCRCCTCAC	94C 10min 94C 1min 60C 1min x30 cycle 72C 1:30 72C 10min 12C for infinite hold	Frank et al. 2008
partial PCR	TM7	580F, 1177R	AYTGGGCGTAAAGAGTTGC GACCTGACATCATCCCCTCCTTCC	94C 10min 94C 30s 51C 30s x30 cycle 72C 1min 72C 5min 12C for infinite hold	(Hugenholtz et al. 2001) (Brinig et al. 2003)
full-length PCR	Actinobacteria	27F, 1492R	AGAGTTTGATCMTGGCTCAG TACGGYTACCTTGTTACGACTT	94C 10min 94C 45s 55C 45s x30 cycle 72C 1:40 72C 7min 4C for infinite hold	Xia & Baumgartner, 2003
full-length PCR	TM7	AJ02F, AI85R	ATCCTGGCTCAGGATKAA AAGGAGGTAATCCATCCG	95C for 5min 95C for 30s 54.1C for 30s x30 cycles 72C for 30s 72C for 5min 4C for infinite hold	Murugkar et al. 2020
